# Supplementary material for: Global Mapping of DNA Methylation in Mouse Promoters Reveals Epigenetic Reprogramming of Pluripotency Genes
Source: PLoS Genet. 2008 Jun 27;4(6):e1000116. doi: 10.1371/journal.pgen.1000116 (PMC2432031; doi:10.1371/journal.pgen.1000116)
Supplement: Table S2 — Gene list of ES cell versus pMEFs comparison. (0.03 MB XLS) [file pgen.1000116.s003.xls]

## Sheet: Sheet1
Table S2	Gene list of ES cell versus pMEFs comparison
Chromosome	Start	End	No. Probes	CpG content	Gene	Log2(PMEF)	Log2(R1)	Log2(Sperm)
6	123344576	123345136	9	0.0327304	Nanog	1.63621	-0.250416	0.254886
4	41980788	41981278	6	0.0806599	ENSMUSG00000060495	1.07303	0.0330584	-1.60171
2	167059803	167060153	5	0.042061	Stau1	1.04413	-0.496131	-0.570659
6	125368631	125369041	5	0.0276954	Drpla	1.01648	-0.0055834	0.428366
5	91331793	91332233	5	0.0614793	Scarb2	0.934201	-0.285336	-0.822819
9	58457577	58457997	5	0.029383	Pml	0.931154	-0.143128	-0.300085
12	106014831	106015311	5	0.0370028	Traf3	0.930561	-0.0876201	0.00517675
14	44508062	44508452	5	0.024218	Ang4	0.917821	-0.0176943	0.128149
9	98703669	98704319	12	0.0751399	Q9CWP9	0.885586	-0.171792	-0.0141776
9	75681518	75681763	6	0.0449173	Bcl2l10	0.863985	-0.0282214	0.00124899
9	110950694	110951054	8	0.062435	Tdgf1	0.845923	0.00730269	-0.0726587
3	94926748	94927278	7	0.0229885	Selenbp1	0.82785	-0.0583473	-0.0816403
13	6338805	6339355	7	0.0521286	Pitrm1	0.824403	-0.0512809	-0.484083
9	69644983	69645643	6	0.0793021	NM_145618	0.822423	-0.0452878	-0.303721
4	129192511	129192911	5	0.035964	Matn1	0.817762	-0.0973623	0.478118
17	27283675	27284315	7	0.0564061	Slc26a8	0.817479	-0.239188	-0.336805
8	24935544	24936134	7	0.070529	Thap1	0.813883	-0.357564	-0.526475
12	50385264	50385724	6	0.0772856	CN24_MOUSE	0.803045	-0.0249054	-0.627982
11	117282235	117282355	5	0.0416089	Q8CEL9	0.797782	-0.262522	-0.835677
15	85074948	85075388	7	0.0595581	RHG8_MOUSE	0.795905	-0.133699	-0.0592562
12	54297346	54297686	8	0.0403826	Mia2	0.792706	0.0721247	-0.523584
11	6424119	6424379	10	0.0278746	ENSMUSG00000063958	0.789813	0.0475602	0.0153
15	79400902	79401352	5	0.0418649	Eif3eip	0.789586	-0.198859	-0.304101
10	77043288	77043798	7	0.0576058	NM_009929	0.786577	-0.220129	-0.266441
1	73257982	73258462	8	0.0703053	Igfbp2	0.785825	-0.0638129	-0.436718
3	123110404	123110774	6	0.0494336	ENSMUSG00000053965	0.782975	-0.0569786	-0.640234
7	128477542	128478042	7	0.0490463	Q9D495	0.782422	-0.0902243	-0.223093
9	7534521	7534821	6	0.0244173	Mmp8	0.775796	0.0589244	0.240476
2	114278943	114279023	6	0.061674	ENSMUSG00000059915	0.77377	-0.0951077	0.739239
9	65826376	65826826	8	0.0608944	NM_172453	0.773453	-0.453144	-0.750758
9	50654609	50655079	9	0.0280112	NM_029639	0.765777	-0.53856	0.107551
12	64494044	64494514	5	0.0280112	Pole2	0.764976	-0.183181	-0.237327
5	146834303	146834713	5	0.0296736	Q9D4N8	0.763072	0.0846523	-0.22658
12	26423805	26424275	9	0.0298786	Slc26a3	0.755831	0.0966095	-0.184613
15	66830518	66830798	5	0.0227015	NM_172514	0.75397	-0.0495181	-0.054681
3	94568729	94569139	5	0.0316518	Snx27	0.752019	-0.177234	-0.539545
3	86471536	86472006	6	0.0466853	NM_001001650	0.750452	-0.406994	-0.275436
7	115474932	115475452	6	0.0285459	ENSMUSG00000042828	0.745814	-0.174308	-0.329512
16	44704163	44704873	9	0.0625477	NM_025332	0.739841	-0.259188	-0.718561
12	3230289	3230769	6	0.0444033	Kif3c	0.736359	0.0369471	-0.195793
7	19392340	19392790	6	0.0247383	Tyrobp	0.736168	0.0181881	0.255409
10	12714748	12714828	9	0.0587372	Sf3b5	0.734106	0.0583212	0.747648
11	120222552	120222972	5	0.0215475	Q9D119	0.72994	-0.143497	-0.280874
1	175047735	175048285	6	0.0590791	Grem2	0.729649	0.0946507	-0.18211
18	36790970	36791400	5	0.0523763	Q8K353	0.729144	-0.466676	-0.696933
10	129051279	129051719	6	0.0691643	Bloc1s1	0.726035	-0.455651	-0.823624
5	140702299	140702989	11	0.024787	NM_029048	0.724484	0.0996272	0.161581
2	172310860	172311190	6	0.0408163	Mc3r	0.722598	-0.252019	-0.482204
15	102748143	102748713	10	0.0239112	Q8BUR5	0.722194	0.0337358	0.276624
1	43278000	43278335	6	0.025641	Gpr45	0.720583	0.0256439	0.0152459
2	130654819	130655129	5	0.0658617	Atrn	0.71729	-0.657507	-1.06324
12	97578550	97579000	9	0.0475737	Cox8c	0.711244	0.0864257	-0.150893
2	156259316	156259686	5	0.0638517	HC58_MOUSE	0.701116	-0.142004	-0.545392
5	120128671	120129151	5	0.0721554	Cdv1	0.699574	0.0197164	-0.217949
19	58658696	58659196	5	0.0326975	Slc18a2	0.698491	-0.100822	-0.33022
6	67150476	67150966	6	0.0384968	Gadd45a	0.694457	-0.0985022	-0.705298
6	39519679	39520179	6	0.0635786	Ndufb2	0.690889	-0.404551	-0.189285
6	140744962	140745122	6	0.0762155	Aebp2	0.688606	-0.0459659	-0.228977
2	76567317	76567807	6	0.0494959	Fkbp7	0.687664	-0.530745	-1.18494
4	106224657	106225187	5	0.0707339	Magoh	0.686359	-0.0386831	-0.229731
9	104259925	104260295	5	0.0514933	Acpp	0.685017	-0.148154	0.304823
1	88187691	88188151	5	0.0697455	NM_198652	0.680555	-0.115167	-0.458027
19	5560489	5561129	8	0.0515713	Scyl1	0.673455	-0.00738691	-0.190047
6	85383247	85383917	7	0.0409127	Spr	0.669848	-0.208326	-0.338469
16	13729067	13729697	9	0.0308692	NM_144518	0.661295	-0.0226071	-0.0304313
6	121876217	121876817	9	0.0749376	Q80TJ8	0.657001	-0.305932	-0.769131
19	41854573	41855233	7	0.0888184	D19Ertd386e	0.652823	-0.0682293	-0.5627
4	135506877	135507517	8	0.0741338	NM_198248	0.644493	-0.218974	0.0257159
10	76017609	76018169	12	0.0361757	Slc5a4a	0.61999	-0.232349	0.280049
