# Supplementary material for: Global Mapping of DNA Methylation in Mouse Promoters Reveals Epigenetic Reprogramming of Pluripotency Genes
Source: PLoS Genet. 2008 Jun 27;4(6):e1000116. doi: 10.1371/journal.pgen.1000116 (PMC2432031; doi:10.1371/journal.pgen.1000116)
Supplement: Table S4 — Gene list of overlapping genes between ES cell versus pMEFs and ES cell versus TS cell comparisons. (0.02 MB XLS) [file pgen.1000116.s005.xls]

## Sheet: Sheet1
Table S4	Gene list of overlapping genes between ES cell versus pMEFs and ES cell versus TS cell comparisons
Chromosome	Start	End	No. Probes	CpG content	Gene	Log2(PMEF)	Log2(R1)	Log2(TS)
9	98703669	98704319	12	0.0751399	Q9CWP9	0.885586	-0.171792	0.0819668
17	27283675	27284315	7	0.0564061	Slc26a8	0.817479	-0.239188	0.0999831
8	24935544	24936134	7	0.070529	Thap1	0.813883	-0.357564	0.0804226
11	117282235	117282355	5	0.0416089	Q8CEL9	0.797782	-0.262522	0.113158
10	77043288	77043798	7	0.0576058	NM_009929	0.786577	-0.220129	0.0959916
7	115474932	115475452	6	0.0285459	ENSMUSG00000042828	0.745814	-0.174308	0.0816182
11	120222552	120222972	5	0.0215475	Q9D119	0.72994	-0.143497	0.0974673
18	36790970	36791400	5	0.0523763	Q8K353	0.729144	-0.466676	0.0939489
2	130654819	130655129	5	0.0658617	Atrn	0.71729	-0.657507	0.110806
6	39519679	39520179	6	0.0635786	Ndufb2	0.690889	-0.404551	0.103004
6	85383247	85383917	7	0.0409127	Spr	0.669848	-0.208326	0.112009
6	121876217	121876817	9	0.0749376	Q80TJ8	0.657001	-0.305932	0.0861075
4	135506877	135507517	8	0.0741338	NM_198248	0.644493	-0.218974	0.0746769
10	76017609	76018169	12	0.0361757	Slc5a4a	0.61999	-0.232349	0.0734461
